# Supplementary material for: Triglyceride–Glucose Index and New-Onset Type 2 Diabetes Mellitus in Middle-Aged Men
Source: Metabolites. 2025 Aug 8;15(8):537. doi: 10.3390/metabo15080537 (PMC12388705; doi:10.3390/metabo15080537)
Supplement: Supplementary file 1 [file metabolites-15-00537-s001.zip]

Archive with 1 entries (1 files):
- metabolites-3759433-supplementary.pdf
